# Supplementary material for: The evolution of brain neuron numbers in amniotes
Source: Proc Natl Acad Sci U S A. 2022 Mar 7;119(11):e2121624119. doi: 10.1073/pnas.2121624119 (PMC8931369; doi:10.1073/pnas.2121624119)
Supplement: Supplementary File [file pnas.2121624119.sd01.xlsx]

## Sheet: List1
Species Common name	Species Scientific name	Class	Group	Body mass (g)	Whole brain				Telencephalon										Cerebellum										Rest of brain (diencephalon + brain stem)									Pallium
					Mass (g)	# Cells	# Neurons	# Nonneuronal cells	Mass (g)	# Cells	# Neurons	# Nonneuronal cells	% NeuN	N/mg	O/mg	% of brain mass	% of brain neurons	% of brain nonneuronal cells	Mass (g)	# Cells	# Neurons	# Nonneuronal cells	% NeuN	N/mg	O/mg	% of brain mass	% of brain neurons	% of brain nonneuronal cells	Mass (g)	# Cells	# Neurons	# Nonneuronal cells	N/mg	O/mg	% of brain mass	% of brain neurons	% of brain nonneuronal cells	Mass (g)	# Cells	# Neurons	# Nonneuronal cells	N/mg	O/mg
Eurasian Sparrowhawk	Accipiter nisus	Aves	Accipitriformes	162.4	2.739	673775000	401751000	272024000	1.46986	201350000	100899000	100451000	50.1114	69000	68000	53.664	25.1149	36.9272	0.479482	315113000	253630000	61483000	80.4886	529000	128000	17.5057	63.1311	22.602	0.789661	157313000	47222000	110090000	60000	139000	28.8303	11.7542	40.4707	1.279	174318000	87832000	86486000	69000	68000
Common Buzzard	Buteo buteo	Aves	Accipitriformes	749	7.7945	1774183000	1001368000	772815000	4.91559	781263000	402904000	378359000	51.5709	82000	77000	63.0649	40.2353	48.9585	1.05224	633625000	510277000	123348000	80.533	485000	117000	13.4998	50.958	15.9609	1.82667	359295000	88187000	271108000	48000	148000	23.4353	8.80668	35.0806	4.223	675280000	351700000	323580000	83000	77000
Black Vulture	Coragyps atratus	Aves	Accipitriformes	1747	9.967	1930983000	1009366000	921617000	6.81951	1010250000	451504000	558746000	44.6923	66000	82000	68.4209	44.7314	60.6267	1.39849	645500000	512097000	133403000	79.3333	366000	95000	14.0312	50.7345	14.4749	1.749	275233000	45765000	229468000	26000	131000	17.5479	4.53407	24.8984	5.932	877475000	398899000	478576000	67000	81000
White-Tailed Eagle	Haliaeetus albicilla	Aves	Accipitriformes	5228.2	19.515	3402957000	1654190000	1748766000	14.0437	1683540000	589239000	1094301000	35	42000	78000	71.9637	35.621	62.5756	2.35777	1210667000	983667000	227000000	81.25	417000	96000	12.0818	59.4652	12.9806	3.11352	508750000	81285000	427465000	26000	137000	15.9545	4.91387	24.4438	12.542	1499843000	542926000	956916000	43000	76000
Wood Duck	Aix sponsa	Aves	Anseriformes	649.3	3.81033	704514000	305816000	398698000	2.55301	373463000	149562000	223901000	40.0473	59000	88000	67.0022	48.9058	56.1581	0.40283	206853000	133108000	73745000	64.3493	330000	183000	10.572	43.5256	18.4963	0.854497	124199000	23146000	101053000	27000	118000	22.4258	7.5686	25.3457	2.2615	341924000	138206000	203719000	61000	90000
Eurasian Teal	Anas crecca	Aves	Anseriformes	284.85	2.78345	730878000	375409000	355469000	1.88268	394420000	189034000	205386000	47.927	100000	109000	67.6383	50.354	57.7789	0.316291	218733000	163461000	55273000	74.7305	517000	175000	11.3633	43.542	15.5493	0.584481	117725000	22915000	94810000	39000	162000	20.9984	6.10389	26.6719	1.62405	347170000	167287000	179883000	103000	111000
Mallard*	Anas platyrhynchos	Aves	Anseriformes	1361.67	5.89	780261000	367466000	412795000	4.13473	376467000	127805000	248661000	33.9486	31000	60000	70.1992	34.7802	60.2385	0.649622	281063000	220314000	60749000	78.3859	339000	94000	11.0292	59.9548	14.7166	1.10565	122732000	19347000	103384000	17000	94000	18.7716	5.26511	25.0449	3.6023	332458000	112255000	220203000	31000	61000
Greylag Goose*	Anser anser	Aves	Anseriformes	2943.93	10.569	1535978000	738232000	797746000	7.69453	775451000	292358000	483092000	37.7017	38000	63000	72.8031	39.6025	60.5572	1.22681	559256000	420729000	138527000	75.2301	343000	113000	11.6077	56.9914	17.3648	1.64762	201272000	25145000	176127000	15000	107000	15.5892	3.40608	22.0781	6.71188	670472000	258650000	411821000	39000	61000
Red-Breasted Goose*	Branta ruficollis	Aves	Anseriformes	1042.3	4.788	961556000	482705000	478851000	3.05145	410333000	169033000	241300000	41.194	55000	79000	63.7312	35.0178	50.3916	0.737074	383175000	285407000	97768000	74.4848	387000	133000	15.3942	59.1266	20.4172	0.999477	168048000	28265000	139782000	28000	140000	20.8746	5.8556	29.1912	2.69967	356189000	148617000	207572000	55000	77000
Mute Swan*	Cygnus olor	Aves	Anseriformes	9845	13.8405	1968973000	1001116000	967857000	9.2872	896742000	369144000	527598000	41.165	40000	57000	67.1016	36.8732	54.512	2.09789	799500000	607105000	192395000	75.9356	289000	92000	15.1576	60.6428	19.8785	2.45541	272731000	24867000	247864000	10000	101000	17.7408	2.48398	25.6096	8.06424	778438000	323661000	454777000	40000	56000
Marbled Duck	Marmaronetta angustirostris	Aves	Anseriformes	452.2	3.50268	733201000	386920000	346281000	2.33891	333333000	147531000	185802000	44.2594	63000	79000	66.7748	38.1296	53.6565	0.433018	262200000	213841000	48359000	81.5563	494000	112000	12.3625	55.2674	13.9654	0.730753	137668000	25548000	112120000	35000	153000	20.8627	6.60288	32.3782	2.0378	288260000	130142000	158118000	64000	78000
Common Wood Pigeon	Columba palumbus	Aves	Columbiformes	468.333	2.67127	518980000	258681000	260299000	1.4886	178388000	65172000	113216000	36.5341	44000	76000	55.7264	25.1941	43.4945	0.4016	209367000	164834000	44532000	78.73	410000	111000	15.0341	63.7211	17.1081	0.781067	131225000	28674000	102551000	37000	131000	29.2396	11.0848	39.3973	1.28115	1.48941e+08	5.13251e+07	9.76164e+07	40061.8	76194.6
Diamond Dove*	Geopelia cuneata	Aves	Columbiformes	39.9267	0.544973	154823000	87879000	66944000	0.286727	49414000	22161000	27253000	44.8481	77000	95000	52.613	25.2179	40.7097	0.0775524	68188000	54101000	14087000	79.3413	698000	182000	14.2305	61.5629	21.0424	0.180694	37222000	11617000	25604000	64000	142000	33.1565	13.2196	38.2475	0.238511	4.19969e+07	1.82093e+07	2.37876e+07	76345.6	99733.5
Victoria Crowned Pigeon	Goura victoria	Aves	Columbiformes	1375.4	5.89915	1091485000	578697000	512787000	3.45188	346688000	128274000	218413000	37	37000	63000	58.5149	22.1661	42.5933	0.891847	502500000	405518000	96983000	80.7	455000	109000	15.1182	70.0742	18.9128	1.55542	242297000	44905000	197392000	29000	127000	26.3669	7.75975	38.4939	2.93558	2.81755e+08	118445000	1.74389e+08	36574.3	59405.2
African Collared Dove	Streptopelia roseogrisea	Aves	Columbiformes	137.25	1.07665	265553000	139271000	126282000	0.6121	101633000	47554000	54080000	46.7894	78000	88000	56.8523	34.1447	42.8245	0.14035	94067000	72381000	21686000	76.9461	516000	155000	13.0358	51.9711	17.1727	0.3242	69853000	19337000	50516000	60000	156000	30.1119	13.8841	40.0025	0.51	8.69563e+07	3.99975e+07	4.69588e+07	78296.9	91924.1
Saker Falcon	Falco cherrug	Aves	Falconiformes	1006	7.315	1854567000	1204447000	650120000	4.61347	787800000	483709000	304091000	61.4	105000	66000	63.0686	40.1603	46.7746	1.19712	778000000	645740000	132260000	83	539000	110000	16.3653	53.613	20.3439	1.50441	288767000	74998000	213769000	50000	142000	20.5661	6.22674	32.8815	4.115	705201000	442946000	262255000	108000	64000
Common Kestrel*	Falco tinnunculus	Aves	Falconiformes	204.325	3.476	966668000	624582000	342086000	2.13693	422584000	260776000	161808000	61.7099	122000	76000	61.4767	41.7521	47.3004	0.503157	365979000	312406000	53573000	85.3617	621000	106000	14.4752	50.0184	15.6607	0.835911	178104000	51400000	126705000	61000	152000	24.0481	8.22947	37.0388	1.883	377336000	237903000	139432000	126000	74000
Pygmy Falcon	Polihierax semitorquatus	Aves	Falconiformes	63.91	1.628	522406000	350367000	172039000	0.985732	221500000	144291000	77209000	65.1429	146000	78000	60.5486	41.1829	44.8785	0.21062	181875000	155402000	26473000	85.4444	738000	126000	12.9373	44.3541	15.3877	0.431648	119031000	50673000	68358000	117000	158000	26.514	14.4629	39.7339	0.857	199464000	131898000	67566000	154000	79000
Northern Bobwhite	Colinus virginianus	Aves	Galliformes	181.077	1.12395	307599000	148399000	159201000	0.604888	104568000	47368000	57199000	45.2994	78000	95000	53.8183	31.9197	35.9288	0.147076	119975000	80021000	39954000	66.6983	544000	272000	13.0857	53.9231	25.0964	0.371981	83057000	21009000	62048000	56000	167000	33.096	14.157	38.9745	0.51472	86326000	39112000	47214000	76000	92000
Common Quail	Coturnix coturnix	Aves	Galliformes	94.86	0.786977	245952000	117760000	128192000	0.417021	75173000	26751000	48422000	35.5857	64000	116000	52.9903	22.7165	37.7733	0.109166	108804000	75198000	33606000	69.1135	689000	308000	13.8716	63.8573	26.2152	0.26079	61975000	15811000	46164000	61000	177000	33.1382	13.4261	36.0118	0.363501	63451000	22568000	40883000	62000	112000
King Quail	Coturnix chinensis	Aves	Galliformes	43.81	0.520977	154917000	80478000	74439000	0.271246	48812000	25274000	23538000	51.7788	93000	87000	52.0648	31.4052	31.6202	0.0717242	65535000	42945000	22590000	65.5301	599000	315000	13.7672	53.3626	30.3468	0.178007	40570000	12259000	28311000	69000	159000	34.1679	15.2322	38.0327	0.222948	39634000	20523000	19111000	92000	86000
Yellow-Knobbed Curassow	Crax daubentoni	Aves	Galliformes	2448.6	9.02018	1360825000	652989000	707836000	5.76055	460400000	147226000	313174000	31.9778	26000	54000	63.8629	22.5465	44.2439	1.184	665200000	472677000	192523000	71.0579	399000	163000	13.1261	72.3867	27.1988	2.07564	235225000	33086000	202139000	16000	97000	23.011	5.06683	28.5573	4.91681	388022000	124624000	263398000	25000	54000
Wild Turkey	Meleagris gallopavo	Aves	Galliformes	3453.33	6.04115	1137164000	492873000	644291000	3.38242	429917000	128333000	301584000	29.8507	38000	89000	55.9897	26.0377	46.8086	0.856405	425942000	315741000	110201000	74.1278	369000	129000	14.1762	64.0614	17.1042	1.80232	281306000	48799000	232507000	27000	129000	29.8341	9.90097	36.0872	2.88815	353157000	105654000	247502000	37000	86000
Indian Peafowl*	Pavo cristatus	Aves	Galliformes	3599.2	6.19445	1230632000	570934000	659697000	3.74306	436148000	155591000	280557000	35.6739	42000	75000	60.426	27.252	42.5282	0.854331	522267000	374518000	147748000	71.7102	438000	173000	13.7919	65.5975	22.3964	1.59706	272217000	40825000	231392000	26000	145000	25.7821	7.15055	35.0755	3.15008	361629000	129621000	232008000	41000	74000
Grey Partridge	Perdix perdix	Aves	Galliformes	337.333	1.56497	339195000	170287000	168908000	0.851631	109275000	43636000	65639000	39.9323	51000	77000	54.4182	25.625	38.8608	0.207138	141912000	107546000	34367000	75.7831	519000	166000	13.2359	63.1555	20.3465	0.506206	88007000	19105000	68903000	38000	136000	32.3459	11.2192	40.793	0.738006	92356000	36882000	55474000	50000	75000
Reeves´s pheasant	Syrmaticus reevesii	Aves	Galliformes	1119	3.69143	827842000	387173000	440669000	2.03902	279508000	98470000	181038000	35.2297	48000	89000	55.2365	25.4331	41.0826	0.515813	340908000	245720000	95188000	72.078	476000	185000	13.9732	63.4652	21.6009	1.1366	207425000	42983000	164442000	38000	145000	30.7903	11.1017	37.3165	1.70045	229032000	80688000	148344000	47000	87000
Elegant Crested Tinamou*	Eudromia elegans	Aves	Palaeognathae	502.95	1.996	500823000	217768000	283055000	1.14734	188360000	60250000	128110000	31.9869	53000	112000	57.4818	27.6673	45.2596	0.273411	170042000	129548000	40494000	76.186	474000	148000	13.6979	59.489	14.3059	0.575253	142421000	27970000	114451000	49000	199000	28.8203	12.8438	40.4344	0.999743	160344000	51384000	108960000	51397.2	108988
Quebracho Crested Tinamou	Eudromia formosa	Aves	Palaeognathae	475.75	1.83704	498311000	235671000	262640000	1.04224	173907000	56246000	117661000	32.3424	54000	113000	56.7347	23.8661	44.7994	0.252564	191236000	146230000	45005000	76.466	579000	178000	13.7484	62.0485	17.1358	0.542237	133168000	33195000	99974000	61000	184000	29.5168	14.0851	38.0649	0.876041	148821000	48292000	100529000	55125.3	114754
Chilean Tinamou	Nothoprocta perdicaria	Aves	Palaeognathae	388.7	1.74352	530240000	241374000	288866000	0.961992	202000000	71088000	130912000	35.1923	74000	136000	55.1753	29.4516	45.3191	0.237644	183380000	136461000	46919000	74.4141	574000	197000	13.6301	56.5349	16.2426	0.543883	144860000	33825000	111035000	62000	204000	31.1946	14.0134	38.4383	0.819814	167865000	59130000	108735000	72126.1	132634
Greater Rhea*	Rhea americana	Aves	Palaeognathae	31900	21.3348	2450150000	1030403000	1419747000	13.8069	1172750000	367318000	805432000	31.3211	27000	58000	64.7155	35.648	56.7306	3.06676	833250000	610090000	223160000	73.2182	199000	73000	14.3744	59.2089	15.7183	4.46112	444150000	52994000	391156000	12000	88000	20.9101	5.14307	27.5511	12.6118	1052240000	330342000	721898000	26193	57239.7
Common Ostrich	Struthio camelus	Aves	Palaeognathae	120050	40.2485	4200758000	1628935000	2571823000	27.9949	2096850000	526735000	1570115000	25.1203	19000	56000	69.5552	32.3362	61.0507	5.80094	1484683000	1059572000	425112000	71.3668	183000	73000	14.4128	65.0469	16.5296	6.45265	619225000	42629000	576596000	7000	89000	16.032	2.61697	22.4198	25.5839	1891961000	479410000	1412551000	18738.7	55212.4
Long-eared Owl	Asio otus	Aves	Strigiformes	248.057	5.44533	1472671000	991310000	481361000	4.11633	997150000	694072000	303078000	69.6055	169000	74000	75.5937	70.0156	62.9628	0.474583	314853000	261386000	53467000	83.0186	551000	113000	8.7154	26.3678	11.1074	0.854423	160668000	35852000	124816000	42000	146000	15.6909	3.61666	25.9298	3.837	1120651000	673000000	447689000	175000	117000
Little Owl	Athene noctua	Aves	Strigiformes	169.56	4.259	948579000	585923000	362656000	3.23163	672075000	416770000	255305000	62.0124	129000	79000	75.8776	71.1305	70.3988	0.358464	166978000	134013000	32964000	80.2583	374000	92000	8.41662	22.8722	9.0897	0.668908	109526000	35139000	74386000	53000	111000	15.7057	5.99729	20.5115	2.987	633510000	400822000	232688000	134000	78000
Eurasian Eagle-Owl	Bubo bubo	Aves	Strigiformes	2342.33	15.7657	3221853000	1897867000	1323986000	12.4765	2321336000	1367613000	953723000	58.9149	110000	76000	79.1373	72.0605	72.0342	1.2078	585917000	471871000	114046000	80.5354	391000	94000	7.66096	24.8632	8.61384	2.08135	314600000	58383000	256217000	28000	123000	13.2018	3.07626	19.3519	11.717	2217733000	1328000000	890198000	113000	76000
Snowy Owl	Bubo scandiacus	Aves	Strigiformes	1770	17.752	3135935000	1807979000	1327956000	14.3031	2289600000	1305072000	984528000	57	91000	69000	80.5719	72.184	74.1386	1.28541	555000000	452880000	102120000	81.6	352000	79000	7.24093	25.049	7.69001	2.16346	291335000	50027000	241308000	23000	112000	12.1871	2.767	18.1714	13.477	2185555000	1270000000	915597000	94000	68000
Eurasian Pygmy Owl	Glaucidium passerinum	Aves	Strigiformes	67.198	3.02	855878000	533263000	322615000	2.35594	608571000	378075000	230496000	62.125	160000	98000	78.0114	70.8984	71.4463	0.228073	158900000	127650000	31250000	80.3333	560000	137000	7.55209	23.9375	9.68657	0.435984	88407000	27538000	60868000	63000	140000	14.4365	5.16415	18.8671	2.214	581003000	364000000	216981000	164000	98000
Tawny owl	Strix aluco	Aves	Strigiformes	549.667	8.853	2487943000	1580760000	907182000	6.91145	1812550000	1189693000	622857000	65.6364	172000	90000	78.069	75.2608	68.6584	0.622785	418633000	334017000	84616000	79.7875	536000	136000	7.03474	21.1302	9.32737	1.31877	256759000	57050000	199709000	43000	151000	14.8963	3.60903	22.0143	6.49	1745754000	1153000000	593171000	178000	91000
Greek Slow Worm	Anguis graeca	Reptilia	Anguimorpha	10.5	0.0369	7562000	3713000	3849000	0.0215364	4214000	1960000	2254000	46.5116	91000	105000	58.3643	52.7875	58.5607	0.000105519	56000	38000	18000	67.8571	360000	171000	0.285959	1.02343	0.467654	0.0189829	3292000	1715000	1577000	90000	83000	51.4441	46.1891	40.9717	NA	NA	NA	NA	NA	NA
Mexican Beaded Lizard	Heloderma exasperatum	Reptilia	Anguimorpha	1113.5	0.931	71083000	23681000	47402000	0.762013	45807000	15814000	29993000	34.5235	21000	39000	81.8489	66.7793	63.2726	0.018322	5010000	2956000	2054000	59.002	161000	112000	1.96799	12.4826	4.33315	0.315849	20266000	4911000	15355000	16000	49000	33.9258	20.7381	32.3941	NA	NA	NA	NA	NA	NA
European Glass Lizard	Pseudopus apodus	Reptilia	Anguimorpha	332	0.3262	30393000	12830000	17563000	0.222372	18615000	9247000	9368000	49.675	42000	42000	68.1704	72.0733	53.3394	0.00347894	706000	456000	250000	64.6075	131000	72000	1.06651	3.55417	1.42231	0.145378	11072000	3127000	7945000	22000	55000	44.5672	24.3726	45.2371	NA	NA	NA	NA	NA	NA
Spiny Tail Dwarf Monitor	Varanus acanthurus	Reptilia	Anguimorpha	308.7	0.345	40201000	19771000	20430000	0.150459	16391000	9033000	7358000	55.1095	60000	49000	43.6113	45.6881	36.0157	0.0122625	5366000	3960000	1406000	73.798	323000	115000	3.55435	20.0293	6.88204	0.206234	18444000	6778000	11666000	33000	57000	59.778	34.2825	57.1023	NA	NA	NA	NA	NA	NA
Gould´s Monitor	Varanus gouldii	Reptilia	Anguimorpha	6605.3	2.1854	167448000	50253000	117195000	1.06239	64421000	26465000	37956000	41.0813	25000	36000	48.6131	52.6635	32.387	0.107028	22783000	13100000	9683000	57.499	122000	90000	4.89741	26.0681	8.2623	1.14615	80244000	10688000	69556000	9000	61000	52.4459	21.2684	59.3502	NA	NA	NA	NA	NA	NA
Blue Tree Monitor	Varanus macraei	Reptilia	Anguimorpha	400	0.79	70709000	33091000	37618000	0.453838	32073000	18001000	14072000	56.1251	40000	31000	57.4479	54.3985	37.4076	0.0388574	11305000	7665000	3640000	67.8019	197000	94000	4.91866	23.1634	9.67622	0.383855	27331000	7425000	19906000	19000	52000	48.5892	22.4381	52.9162	NA	NA	NA	NA	NA	NA
Asian Water Monitor	Varanus salvator	Reptilia	Anguimorpha	3883	2.267	188500000	78231000	110269000	1.2639	85880000	41365000	44515000	48.166	33000	35000	55.752	52.8755	40.3695	0.0979173	27370000	17572000	9798000	64.2017	179000	100000	4.31924	22.4617	8.88554	1.10196	75250000	19294000	55956000	18000	51000	48.6089	24.6629	50.745	NA	NA	NA	NA	NA	NA
Nile Crocodile†	Crocodylus niloticus	Reptilia	Crocodilia	71667	5.809	372348000	81535000	290812000	3.815	151118000	29947000	121171000	19.8169	8000	32000	65.674	36.7289	41.6664	0.443	79831000	39857000	39974000	49.9267	90000	90000	7.6261	48.8832	13.7456	2.327	141399000	11731000	129668000	5000	56000	40.0585	14.3881	44.5881	NA	NA	NA	NA	NA	NA
Cat Gecko	Aeluroscalabotes felinus	Reptilia	Gekkota	4.47	0.0625	10832000	5964000	4868000	0.0369415	4340000	2479000	1861000	57.1198	67000	50000	59.1064	41.5661	38.2293	0.00114391	1305000	1039000	266000	79.6169	908000	233000	1.83025	17.4212	5.46426	0.0305042	5187000	2446000	2741000	80000	90000	48.8067	41.0127	56.3065	NA	NA	NA	NA	NA	NA
Crested Gecko	Correlophus ciliatus	Reptilia	Gekkota	28.85	0.1172	12215000	5417000	6798000	0.063253	5667000	2225000	3442000	39.2624	35000	54000	53.9701	41.0744	50.6325	0.00409093	1735000	1180000	555000	68.0115	288000	136000	3.49056	21.7833	8.16417	0.0549552	4813000	2012000	2801000	37000	51000	46.8901	37.1423	41.2033	NA	NA	NA	NA	NA	NA
Giant Bent-Toed Gecko	Cyrtodactylus irianjayaensis	Reptilia	Gekkota	56.02	0.1903	23431000	11415000	12016000	0.11707	10200000	4742000	5458000	46.4902	41000	47000	61.5184	41.5418	45.4228	0.00622583	3911000	2933000	978000	74.9888	471000	157000	3.27159	25.6943	8.14123	0.0880355	9320000	3740000	5580000	42000	63000	46.2614	32.7639	46.4381	NA	NA	NA	NA	NA	NA
Common Leopard Gecko	Eublepharis macularius	Reptilia	Gekkota	21.27	0.122	19539000	8081000	11458000	0.0681504	10415000	4843000	5572000	46.5017	71000	82000	55.861	59.9307	48.6269	0.00267447	2269000	1180000	1089000	52.0015	441000	407000	2.19219	14.6022	9.50573	0.0569259	6855000	2058000	4797000	36000	84000	46.6606	25.4671	41.8659	NA	NA	NA	NA	NA	NA
Eastern Giant Stump-toed Gecko	Gehyra vorax	Reptilia	Gekkota	30.17	0.1969	27324000	12388000	14936000	0.119558	12618000	6064000	6554000	48.0552	51000	55000	60.7204	48.9474	43.8832	0.00572255	3885000	2611000	1274000	67.2	456000	223000	2.90633	21.0746	8.5316	0.0923502	10821000	3714000	7107000	40000	77000	46.9021	29.9808	47.5828	NA	NA	NA	NA	NA	NA
Tokay Gecko	Gekko gecko	Reptilia	Gekkota	70.65	0.2711	23696000	8892000	14805000	0.160376	10327000	4049000	6278000	39.205	25000	39000	59.1574	45.5297	42.4046	0.00797341	3324000	1953000	1371000	58.7545	245000	172000	2.94113	21.9636	9.26039	0.122183	10046000	2890000	7156000	24000	59000	45.0693	32.5011	48.3316	NA	NA	NA	NA	NA	NA
Common House Gecko	Hemidactylus frenatus	Reptilia	Gekkota	4.8	0.0396	9658000	3988000	5670000	0.0225976	4593000	2037000	2556000	44.3501	90000	113000	57.0646	51.0782	45.0794	0.000910843	1330000	755000	575000	56.7669	829000	631000	2.30011	18.9318	10.1411	0.0189217	3735000	1196000	2539000	63000	134000	47.782	29.99	44.7795	NA	NA	NA	NA	NA	NA
Papua Snake Lizard	Lialis jicari	Reptilia	Gekkota	14.96	0.06	9393000	4271000	5122000	0.0264739	3594000	1752000	1842000	48.7479	66000	70000	44.1232	41.0208	35.9625	0.00143072	846000	572000	274000	67.6123	400000	192000	2.38453	13.3926	5.34947	0.0363537	4953000	1947000	3006000	54000	83000	60.5896	45.5865	58.688	NA	NA	NA	NA	NA	NA
Ocelot Gecko	Paroedura picta	Reptilia	Gekkota	17.895	0.09825	9256000	4515000	4742000	0.0561356	3925000	1949000	1976000	49.6592	35000	35000	57.1354	43.1672	41.6649	0.00279968	1184000	781000	404000	65.9206	279000	144000	2.84955	17.2868	8.50907	0.0491222	4147000	1785000	2362000	36000	48000	49.9971	39.5349	49.8155	NA	NA	NA	NA	NA	NA
Madagascar Giant Day Gecko	Phelsuma grandis	Reptilia	Gekkota	26.81	0.1538	21502000	8623000	12879000	0.0828404	12240000	5337000	6903000	43.6029	64000	83000	53.8624	61.8926	53.5989	0.00424138	2087000	1056000	1031000	50.5989	249000	243000	2.75772	12.2463	8.00528	0.0764199	7175000	2230000	4945000	29000	65000	49.6879	25.8611	38.3958	NA	NA	NA	NA	NA	NA
Standing´s Day Gecko	Phelsuma standingi	Reptilia	Gekkota	55	0.1788	21504000	13223000	8281000	0.0972388	11666000	7484000	4182000	64.1522	77000	43000	54.3841	56.5984	50.5011	0.00370411	2100000	1659000	441000	79	448000	119000	2.07165	12.5463	5.32544	0.0905973	7738000	4080000	3658000	45000	40000	50.6697	30.8553	44.1734	NA	NA	NA	NA	NA	NA
Kuhl's Flying Gecko	Ptychozoon kuhli	Reptilia	Gekkota	13.64	0.106	13461000	7659000	5802000	0.0588864	6305000	4046000	2259000	64.1713	69000	38000	55.5532	52.8267	38.9349	0.0039721	1484000	1178000	306000	79.3801	297000	77000	3.74727	15.3806	5.27404	0.0511519	5672000	2435000	3237000	48000	63000	48.2565	31.7927	55.7868	NA	NA	NA	NA	NA	NA
Tenerife Gecko	Tarentola delalandii	Reptilia	Gekkota	6.08	0.0543	10785000	5001000	5784000	0.0344207	5853000	2654000	3199000	45.3443	77000	93000	63.3899	53.0694	55.3077	0.000754	517000	344000	173000	66.566	456000	229000	1.38858	6.87862	2.98721	0.0216745	4415000	2003000	2412000	92000	111000	39.9162	40.052	41.7034	NA	NA	NA	NA	NA	NA
Algerian Sand Gecko	Tropiocolotes steudneri	Reptilia	Gekkota	0.992	0.0118	3668000	1771000	1897000	0.00552361	1668000	740000	928000	44.3751	134000	168000	46.8103	41.7843	48.8983	0.000186379	218000	151000	67000	69.2661	810000	359000	1.57948	8.52626	3.53189	0.00674234	1783000	880000	903000	131000	134000	57.1385	49.6894	47.5804	NA	NA	NA	NA	NA	NA
Black-Necked Agama	Acanthocercus atricollis	Reptilia	Iguania	73.57	0.2052	20919000	8650000	12269000	0.0769755	5991000	2409000	3582000	40.2103	31000	47000	37.5124	27.8497	29.1955	0.0100608	3130000	1966000	1164000	62.8115	195000	116000	4.90294	22.7283	9.48733	0.120955	11798000	4275000	7523000	35000	62000	58.9451	49.422	61.3171	NA	NA	NA	NA	NA	NA
Mountain Horned Dragon	Acanthosaura capra	Reptilia	Iguania	53.58	0.2258	22805000	10724000	12081000	0.0776052	7422000	3991000	3431000	53.7726	51000	44000	34.369	37.2156	28.4	0.00813066	3825000	2597000	1228000	67.8954	319000	151000	3.60082	24.2167	10.1647	0.142852	11558000	4136000	7422000	29000	52000	63.2647	38.5677	61.4353	NA	NA	NA	NA	NA	NA
Ground Agama	Agama aculeata	Reptilia	Iguania	24.58	0.1558	17826000	7631000	10195000	0.0578619	5623000	2354000	3269000	41.8638	41000	56000	37.1386	30.8479	32.0647	0.00716517	2818000	1973000	845000	70.0142	275000	118000	4.59895	25.8551	8.28838	0.0915785	9385000	3304000	6081000	36000	66000	58.7795	43.2971	59.6469	NA	NA	NA	NA	NA	NA
Common Agama	Agama agama	Reptilia	Iguania	76.48	0.1922	20125000	7455000	12670000	0.0700252	7383000	2749000	4634000	37.2342	39000	66000	36.4335	36.8746	36.5746	0.00340045	3129000	1636000	1493000	52.2851	481000	439000	1.76923	21.945	11.7837	0.119778	9613000	3070000	6543000	26000	55000	62.3193	41.1804	51.6417	NA	NA	NA	NA	NA	NA
Brown Anole	Anolis sagrei	Reptilia	Iguania	3.44	0.03	5388000	2792000	2596000	0.0110112	1780000	898000	882000	50.4424	82000	80000	36.7041	32.1633	33.9849	0.0012666	819000	648000	171000	79.1136	512000	135000	4.222	23.2092	6.58995	0.0179775	2789000	1246000	1543000	69000	86000	59.9251	44.6275	59.4435	NA	NA	NA	NA	NA	NA
Plumed Basilisk	Basiliscus plumifrons	Reptilia	Iguania	200.7	0.378	34879000	15536000	19343000	0.161206	9810000	4261000	5549000	43.4353	26000	34000	42.647	27.4266	28.6874	0.0137391	4660000	3304000	1356000	70.9013	240000	99000	3.63469	21.2667	7.01029	0.205269	20409000	7971000	12438000	39000	61000	54.3039	51.3066	64.3023	NA	NA	NA	NA	NA	NA
Natal Midlands Dwarf Chameleon	Bradypodion thamnobates	Reptilia	Iguania	10.39	0.057	7986000	4305000	3681000	0.0253524	3305000	1783000	1522000	53.9453	70000	60000	44.4779	41.417	41.3528	0.00381526	1200000	960000	240000	80	252000	63000	6.69344	22.2997	6.51997	0.0282139	3480000	1562000	1918000	55000	68000	49.498	36.2834	52.1163	NA	NA	NA	NA	NA	NA
Cuban Rock Iguana	Cyclura nubila	Reptilia	Iguania	2788	1.75432	110066000	30820000	79246000	0.880264	45497000	14188000	31309000	31.1845	16000	36000	50.177	46.035	39.5086	0.0554422	14715000	8123000	6592000	55.2022	147000	119000	3.16033	26.3563	8.3184	0.922325	49854000	8509000	41345000	9000	45000	52.5745	27.6087	52.173	NA	NA	NA	NA	NA	NA
Sumatran Flying Dragon	Draco sumatranus	Reptilia	Iguania	2.6	0.0432	8895000	5174000	3721000	0.0195648	2583000	1539000	1044000	59.5819	79000	53000	45.2888	29.7449	28.057	0.00172054	1787000	1296000	491000	72.5238	753000	285000	3.98272	25.0483	13.1954	0.0240564	4525000	2339000	2186000	97000	91000	55.6862	45.2068	58.7476	NA	NA	NA	NA	NA	NA
Malagasy Giant Chameleon	Furcifer oustaleti	Reptilia	Iguania	270.1	0.2646	22827000	9751000	13076000	0.109411	7316000	3502000	3814000	47.8677	32000	35000	41.3495	35.9143	29.1679	0.0128551	3966000	2352000	1614000	59.3041	183000	126000	4.85832	24.1206	12.3432	0.143705	11545000	3897000	7648000	27000	53000	54.3103	39.9651	58.4888	NA	NA	NA	NA	NA	NA
Weber's Sailfin Lizard	Hydrosaurus weberi	Reptilia	Iguania	898.5	0.9606	71596000	27245000	44351000	0.410299	26597000	10033000	16564000	37.7223	24000	40000	42.7128	36.8251	37.3475	0.0465088	10853000	7445000	3408000	68.5985	160000	73000	4.84164	27.3261	7.68416	0.534304	34146000	9767000	24379000	18000	46000	55.6219	35.8488	54.9683	NA	NA	NA	NA	NA	NA
Frill-Necked Lizard	Chlamydosaurus kingii	Reptilia	Iguania	547.9	0.4745	45131000	18641000	26490000	0.189391	15468000	6275000	9193000	40.5676	33000	49000	39.9138	33.6624	34.7037	0.0237958	5538000	3201000	2337000	57.8007	135000	98000	5.01492	17.1718	8.8222	0.269483	24125000	9165000	14960000	34000	56000	56.793	49.1658	56.4741	NA	NA	NA	NA	NA	NA
Green Iguana	Iguana iguana	Reptilia	Iguania	4567	1.253	78734000	29098000	49636000	0.522312	33730000	13837000	19893000	41.0228	26000	38000	41.6849	47.5531	40.0778	0.0584679	10246000	5738000	4508000	56.0023	98000	77000	4.66623	19.7196	9.08212	0.712439	34758000	9523000	25235000	13000	35000	56.8586	32.7273	50.8401	NA	NA	NA	NA	NA	NA
Hispaniolan Curlytail Lizard	Leiocephalus schreibersii	Reptilia	Iguania	22.47	0.1071	15219000	7063000	8156000	0.0356675	3723000	1528000	2195000	41.0422	43000	62000	33.303	21.6339	26.9127	0.00388962	3278000	2216000	1062000	67.6022	570000	273000	3.63177	31.3748	13.0211	0.0677054	8218000	3319000	4899000	49000	72000	63.217	46.9914	60.0662	NA	NA	NA	NA	NA	NA
Collared Iguanid Lizard	Oplurus cuvieri	Reptilia	Iguania	81.1	0.2652	32892000	14627000	18265000	0.115174	10619000	4571000	6048000	43.0455	40000	53000	43.4289	31.2504	33.1125	0.0141631	6340000	4818000	1522000	75.9937	340000	107000	5.34052	32.9391	8.33288	0.14239	15933000	5238000	10695000	37000	75000	53.6916	35.8105	58.5546	NA	NA	NA	NA	NA	NA
Madagascar Spotted Spiny-Tailed Iguana	Oplurus quadrimaculatus	Reptilia	Iguania	77.23	0.2109	25538000	9565000	15973000	0.0863633	8590000	3729000	4861000	43.4109	43000	56000	40.9499	38.9859	30.4326	0.00966168	3949000	2464000	1485000	62.3955	255000	154000	4.58117	25.7606	9.29694	0.11892	12999000	3372000	9627000	28000	81000	56.3871	35.2535	60.2705	NA	NA	NA	NA	NA	NA
Chinese Water Dragon	Physignathus cocincinus	Reptilia	Iguania	254.8	0.485	44065000	18301000	25764000	0.199472	14167000	5634000	8533000	39.7685	28000	43000	41.1282	30.7852	33.1199	0.0182005	5565000	3745000	1820000	67.2956	206000	100000	3.75269	20.4634	7.06412	0.275965	24333000	8922000	15411000	32000	56000	56.9	48.7514	59.816	NA	NA	NA	NA	NA	NA
Green Spiny Lizard	Sceloporus malachiticus	Reptilia	Iguania	17.9	0.106	14374000	7149000	7225000	0.039202	4475000	2181000	2294000	48.7374	56000	59000	36.983	30.5078	31.7509	0.00462757	2481000	1861000	620000	75.0101	402000	134000	4.36563	26.0316	8.58131	0.0632294	7418000	3107000	4311000	49000	68000	59.6503	43.4606	59.6678	NA	NA	NA	NA	NA	NA
Meller´s Chameleon	Trioceros melleri	Reptilia	Iguania	367.2	0.3326	31385000	12035000	19350000	0.142172	8666000	3569000	5097000	41.1839	25000	36000	42.7456	29.6552	26.3411	0.0123114	4540000	2969000	1571000	65.3965	241000	128000	3.70157	24.6697	8.11886	0.179287	18179000	5497000	12682000	31000	71000	53.9047	45.6751	65.5401	NA	NA	NA	NA	NA	NA
Ornate Mastigure	Uromastyx ornata	Reptilia	Iguania	271.9	0.223	26260000	11438000	14822000	0.102889	9648000	4389000	5259000	45.4913	43000	51000	46.1385	38.3721	35.481	0.0116615	3638000	2336000	1302000	64.2111	200000	112000	5.22938	20.4232	8.78424	0.109975	12974000	4713000	8261000	43000	75000	49.3161	41.2048	55.7347	NA	NA	NA	NA	NA	NA
Blue-Throated Keeled Lizard	Algyroides nigropunctatus	Reptilia	Lacertoidea	6.78	0.0597	10461000	5269000	5192000	0.0251919	4928000	2638000	2290000	53.5308	105000	91000	42.1974	50.0664	44.1063	0.00227526	1201000	832000	369000	69.2756	366000	162000	3.81116	15.7905	7.10709	0.0347336	4332000	1799000	2533000	52000	73000	58.1803	34.1431	48.7866	NA	NA	NA	NA	NA	NA
Giant Ameiva	Ameiva ameiva	Reptilia	Lacertoidea	93.56	0.3734	41819000	19835000	21984000	0.216414	24178000	11873000	12305000	49.1066	55000	57000	57.9577	59.8588	55.9725	0.00983299	2888000	2230000	658000	77.2161	227000	67000	2.63337	11.2428	2.99309	0.195568	14753000	5732000	9021000	29000	46000	52.375	28.8984	41.0344	NA	NA	NA	NA	NA	NA
Blackbelly Racerunner	Aspidoscelis deppei	Reptilia	Lacertoidea	8.98	0.0851	13339000	5968000	7371000	0.0327265	5030000	1920000	3110000	38.171	59000	95000	38.4565	32.1716	42.1924	0.00218547	1350000	980000	370000	72.5926	448000	169000	2.56811	16.4209	5.01967	0.0535716	6959000	3068000	3891000	57000	73000	62.9514	51.4075	52.7823	NA	NA	NA	NA	NA	NA
Western Whiptail	Aspidoscelis tigris	Reptilia	Lacertoidea	17.1	0.1369	22747000	12269000	10478000	0.0725853	10594000	6277000	4317000	59.2505	86000	59000	53.0206	51.1615	41.2006	0.00361642	3302000	2566000	736000	77.7105	710000	204000	2.64165	20.9145	7.02424	0.0710339	8851000	3426000	5425000	48000	76000	51.8874	27.924	51.7751	NA	NA	NA	NA	NA	NA
Azerbaijan Lizard	Darevskia raddei	Reptilia	Lacertoidea	4.26	0.0515	8499000	4765000	3734000	0.02575	3381000	2132000	1249000	63.0583	83000	49000	50	44.7429	33.4494	0.00117598	770000	581000	189000	75.4545	494000	161000	2.28346	12.1931	5.0616	0.0282946	4348000	2052000	2296000	73000	81000	54.9409	43.064	61.489	NA	NA	NA	NA	NA	NA
Tenerife Lizard	Gallotia galloti	Reptilia	Lacertoidea	42.88	0.1483	23555000	10903000	12652000	0.0886396	12273000	5824000	6449000	47.4538	66000	73000	59.7704	53.4165	50.9722	0.00262597	1785000	1328000	457000	74.3978	506000	174000	1.77072	12.1801	3.61208	0.0739528	9497000	3751000	5746000	51000	78000	49.867	34.4034	45.4157	NA	NA	NA	NA	NA	NA
Gran Canaria Giant Lizard	Gallotia stehlini	Reptilia	Lacertoidea	369.8	0.4035	39713000	18038000	21675000	0.251495	20493000	11478000	9015000	56.0094	46000	36000	62.3283	63.6323	41.5917	0.00715882	2900000	2114000	786000	72.8966	295000	110000	1.77418	11.7197	3.6263	0.199202	16320000	4446000	11874000	22000	60000	49.3686	24.648	54.782	NA	NA	NA	NA	NA	NA
Sand Lizard	Lacerta agilis	Reptilia	Lacertoidea	16	0.0866	9405000	4341000	5064000	0.0421873	3826000	1749000	2077000	45.7135	41000	49000	48.7151	40.2903	41.015	0.00197812	599000	428000	171000	71.4524	216000	86000	2.28421	9.85948	3.37678	0.0506038	4980000	2164000	2816000	43000	56000	58.434	49.8503	55.6082	NA	NA	NA	NA	NA	NA
Caspian Green Lizard	Lacerta strigata	Reptilia	Lacertoidea	17.1	0.1058	13053000	5529000	7524000	0.0562007	5294000	2398000	2896000	45.2966	43000	52000	53.1198	43.3713	38.4902	0.00219309	965000	685000	280000	70.9845	312000	128000	2.07286	12.3892	3.72142	0.0582387	6794000	2446000	4348000	42000	75000	55.0461	44.2395	57.7884	NA	NA	NA	NA	NA	NA
Southern Long-Tailed Lizard	Latastia longicaudata	Reptilia	Lacertoidea	17.99	0.1189	15700000	8099000	7601000	0.0641085	8180000	4487000	3693000	54.8533	70000	58000	53.918	55.4019	48.5857	0.00232159	388000	328000	60000	84.5089	141000	26000	1.95256	4.04988	0.791014	0.063355	7132000	3284000	3848000	52000	61000	53.2842	40.5482	50.6249	NA	NA	NA	NA	NA	NA
Argentine Black And White Tegu	Salvator merianae	Reptilia	Lacertoidea	914	1.111	74935000	29251000	45684000	0.616563	32210000	13399000	18811000	41.5989	22000	31000	55.4962	45.807	41.1763	0.0340943	5994000	3560000	2434000	59.3927	104000	71000	3.06879	12.1705	5.3279	0.579258	36731000	12292000	24439000	21000	42000	52.1385	42.0225	53.4947	NA	NA	NA	NA	NA	NA
Asian Grass Lizard	Takydromus sexlineatus	Reptilia	Lacertoidea	3.59	0.0323	9182000	4021000	5161000	0.0122271	3893000	1528000	2365000	39.2459	125000	193000	37.8548	38.0005	45.8322	0.000714132	789000	531000	258000	67.3004	744000	361000	2.21093	13.2057	4.99903	0.0212213	4500000	1962000	2538000	92000	120000	65.7006	48.7938	49.1765	NA	NA	NA	NA	NA	NA
Ocellated Llizard	Timon lepidus	Reptilia	Lacertoidea	211	0.2498	29122000	14593000	14529000	0.134489	13216000	7453000	5763000	56.3938	55000	43000	53.8387	51.0724	39.6655	0.00483073	2047000	1445000	602000	70.5911	299000	125000	1.93384	9.90201	4.14344	0.143495	13859000	5695000	8164000	40000	57000	57.4439	39.0256	56.1911	NA	NA	NA	NA	NA	NA
Morrocan Eyed Lizard	Timon tangitanus	Reptilia	Lacertoidea	49.41	0.206	19853000	10619000	9234000	0.0869457	8599000	5035000	3564000	58.5533	58000	41000	42.2066	47.415	38.5965	0.00386577	1853000	1297000	556000	69.9946	336000	144000	1.87659	12.214	6.02123	0.126229	9401000	4287000	5114000	34000	41000	61.2761	40.371	55.3823	NA	NA	NA	NA	NA	NA
Gold Tegu	Tupinambis teguixin	Reptilia	Lacertoidea	267.6	0.7351	75556000	31335000	44221000	0.373695	30191000	12814000	17377000	42.4431	34000	47000	50.8359	40.8936	39.2958	0.029582	8680000	6571000	2109000	75.7028	222000	71000	4.02421	20.9702	4.76923	0.394238	36685000	11950000	24735000	30000	63000	53.6306	38.1363	55.935	NA	NA	NA	NA	NA	NA
Percival's Lance Skink	Acontias percivali	Reptilia	Scincoidea	18.36	0.0455	8562000	4340000	4222000	0.0271868	5181000	2902000	2279000	56.0141	107000	84000	59.7513	66.8664	53.9752	0.000257207	324000	170000	154000	52.4691	661000	599000	0.56529	3.91705	3.64756	0.0230972	3057000	1268000	1789000	55000	77000	50.7631	29.2166	42.3733	NA	NA	NA	NA	NA	NA
Major Skink	Bellatorias frerei	Reptilia	Scincoidea	267.7	0.4323	45802000	24155000	21647000	0.267112	25603000	14640000	10963000	57.1808	55000	41000	61.7885	60.6086	50.6444	0.00940723	3815000	2804000	1011000	73.4993	298000	107000	2.17609	11.6084	4.67039	0.201117	16384000	6711000	9673000	33000	48000	46.5225	27.7831	44.6852	NA	NA	NA	NA	NA	NA
Sudan Plated Lizard	Broadleysaurus major	Reptilia	Scincoidea	262.6	0.5366	50511000	24434000	26077000	0.298287	23977000	13955000	10022000	58.2016	47000	34000	55.5883	57.113	38.4323	0.0132712	4118000	2598000	1520000	63.0889	196000	115000	2.4732	10.6327	5.82889	0.264734	22416000	7881000	14535000	30000	55000	49.3354	32.2542	55.7388	NA	NA	NA	NA	NA	NA
East African Spiny-Tailed Lizard	Cordylus tropidosternum	Reptilia	Scincoidea	16.45	0.103	12146000	5756000	6390000	0.0443353	4209000	2154000	2055000	51.1761	49000	46000	43.044	37.4218	32.1596	0.00325857	1380000	1024000	356000	74.2029	314000	109000	3.16366	17.7901	5.57121	0.0596569	6557000	2578000	3979000	43000	67000	57.9193	44.788	62.2692	NA	NA	NA	NA	NA	NA
Olive Tree Skink	Dasia olivacea	Reptilia	Scincoidea	30.28	0.1273	19206000	9785000	9421000	0.0607655	7972000	4566000	3406000	57.2755	75000	56000	47.7341	46.6633	36.1533	0.00254515	1816000	1418000	398000	78.0837	557000	156000	1.99933	14.4916	4.2246	0.0676586	9418000	3801000	5617000	56000	83000	53.149	38.8452	59.6221	NA	NA	NA	NA	NA	NA
Copper-Tailed Skink	Emoia cyanura	Reptilia	Scincoidea	2.26	0.032	9239000	5733000	3506000	0.0141878	4249000	2908000	1341000	68.4396	205000	95000	44.3369	50.7239	38.2487	0.000619555	1023000	849000	174000	82.9912	1370000	281000	1.93611	14.809	4.96292	0.0183595	3967000	1976000	1991000	108000	108000	57.3733	34.4671	56.7884	NA	NA	NA	NA	NA	NA
Common Sun Skink	Eutropis multifasciata	Reptilia	Scincoidea	24.96	0.1627	19821000	10944000	8877000	0.0893735	7880000	5287000	2593000	67.0939	59000	29000	54.9315	48.3096	29.2103	0.00409498	3210000	2077000	1133000	64.704	507000	277000	2.51689	18.9784	12.7633	0.0810121	8731000	3580000	5151000	44000	64000	49.7923	32.712	58.0207	NA	NA	NA	NA	NA	NA
Yellow-Throated Plated Lizard	Gerrhosaurus flavigularis	Reptilia	Scincoidea	52.277	0.2292	21935000	11847000	10088000	0.11381	9119000	5135000	3984000	56.311	45000	35000	49.6551	43.3443	39.4925	0.00435809	1952000	1497000	455000	76.6906	343000	104000	1.90143	12.6361	4.51031	0.131055	10864000	5215000	5649000	40000	43000	57.1792	44.0196	55.9972	NA	NA	NA	NA	NA	NA
Ocellated Skink	Chalcides ocellatus	Reptilia	Scincoidea	16.5	0.056	11238000	5774000	5464000	0.0297929	6096000	3518000	2578000	57.71	118000	87000	53.2015	60.9283	47.1816	0.000697894	645000	421000	224000	65.2346	603000	321000	1.24624	7.29131	4.1062	0.0296003	4497000	1835000	2662000	62000	90000	52.8578	31.7804	48.7189	NA	NA	NA	NA	NA	NA
Peters' Eyelid Skink	Mochlus sundevalli	Reptilia	Scincoidea	6.43	0.0319	5842000	3049000	2793000	0.0152894	2636000	1525000	1111000	57.8528	100000	73000	47.9292	50.0164	39.778	0.000319639	197000	120000	77000	60.9137	375000	241000	1.002	3.93572	2.75689	0.0183579	3009000	1404000	1605000	76000	87000	57.5484	46.0479	57.4651	NA	NA	NA	NA	NA	NA
Common Sandfish	Scincus scincus	Reptilia	Scincoidea	16.12	0.09	12469000	6284000	6185000	0.0518414	7098000	3922000	3176000	55.2519	76000	61000	57.6016	62.4125	51.3565	0.00118107	658000	428000	230000	65.0456	362000	195000	1.3123	6.81095	3.71867	0.046112	4713000	1934000	2779000	42000	60000	51.2355	30.7766	44.9313	NA	NA	NA	NA	NA	NA
Blue-Tongued Skink	Tiliqua scincoides	Reptilia	Scincoidea	508.9	0.4244	38707000	16376000	22331000	0.253029	21553000	9884000	11669000	45.8598	39000	46000	59.6204	60.3566	52.253	0.00649179	2309000	1461000	848000	63.2878	225000	131000	1.52964	8.92159	3.79517	0.215211	14846000	5031000	9815000	23000	46000	50.7096	30.7218	43.9501	NA	NA	NA	NA	NA	NA
Red-Eyed Crocodile Skink	Tribolonotus gracilis	Reptilia	Scincoidea	31.76	0.117	12981000	5697000	7284000	0.0721398	5723000	2682000	3041000	46.8635	37000	42000	61.6579	47.0774	41.749	0.00422151	1511000	837000	674000	55.3938	198000	160000	3.60813	14.6919	9.25316	0.0772964	5747000	2178000	3569000	28000	46000	66.0653	38.2306	48.9978	NA	NA	NA	NA	NA	NA
Karsten's Girdled Lizard	Zonosaurus karsteni	Reptilia	Scincoidea	58.78	0.2139	20597000	9538000	11059000	0.109059	9709000	5429000	4280000	55.9172	50000	39000	50.9861	56.9197	38.7015	0.00500281	1659000	1191000	468000	71.7902	238000	94000	2.33886	12.4869	4.23185	0.118946	9229000	2918000	6311000	25000	53000	55.6081	30.5934	57.0666	NA	NA	NA	NA	NA	NA
Oriental Whipsnake	Ahaetulla prasina	Reptilia	Serpentes	86.8	0.165	22396000	9767000	12629000	0.0545993	5565000	2668000	2897000	47.9425	49000	53000	33.0905	27.3165	22.9393	0.00492786	1822000	1144000	678000	62.7847	232000	138000	2.98658	11.7129	5.36939	0.111246	15009000	5955000	9054000	54000	81000	67.4217	60.9706	71.6921	NA	NA	NA	NA	NA	NA
Cape Coral Snake	Aspidelaps lubricus	Reptilia	Serpentes	136	0.1064	14123000	6020000	8103000	0.0619182	7279000	3447000	3832000	47.3554	56000	62000	58.1938	57.2591	47.2911	0.00151142	565000	402000	163000	71.1504	266000	108000	1.42051	6.67774	2.0116	0.0541909	6279000	2171000	4108000	40000	76000	50.9313	36.0631	50.6973	NA	NA	NA	NA	NA	NA
Common Boa	Boa constrictor	Reptilia	Serpentes	11900	0.6351	57244000	19781000	37463000	0.447867	28680000	13555000	15125000	47.2629	30000	34000	70.5191	68.5254	40.3732	0.0058001	1190000	428000	762000	35.9664	74000	131000	0.913257	2.16369	2.03401	0.277463	27374000	5798000	21576000	21000	78000	43.688	29.311	57.5928	NA	NA	NA	NA	NA	NA
Central American Boa Constrictor	Boa imperator	Reptilia	Serpentes	1851.3	0.3717	34591000	15194000	19397000	0.236853	18314000	9877000	8437000	53.9314	42000	36000	63.7215	65.0059	43.4964	0.00360271	784000	506000	278000	64.5408	140000	77000	0.969252	3.33026	1.43321	0.176156	15493000	4811000	10682000	27000	61000	47.3921	31.6638	55.0704	NA	NA	NA	NA	NA	NA
Saharan Horned Viper	Cerastes cerastes	Reptilia	Serpentes	82	0.0859	9483000	4996000	4487000	0.044516	4430000	2736000	1694000	61.7607	61000	38000	51.823	54.7638	37.7535	0.00160775	393000	296000	97000	75.3181	184000	60000	1.87166	5.92474	2.1618	0.0461968	4660000	1964000	2696000	43000	58000	53.7798	39.3114	60.0847	NA	NA	NA	NA	NA	NA
Amazon Tree Boa	Corallus hortulanus	Reptilia	Serpentes	493	0.3038	36314000	16303000	20011000	0.209424	21575000	11801000	9774000	54.6976	56000	47000	68.9348	72.3855	48.8431	0.00478869	955000	570000	385000	59.6859	119000	80000	1.57626	3.49629	1.92394	0.124842	13784000	3932000	9852000	31000	79000	41.0934	24.1183	49.2329	NA	NA	NA	NA	NA	NA
South American Rattlesnake	Crotalus durissus	Reptilia	Serpentes	383	0.169	16101000	7263000	8838000	0.0893488	6971000	3622000	3349000	51.9581	41000	37000	52.8691	49.8692	37.8932	0.0027355	605000	311000	294000	51.405	114000	107000	1.61864	4.28198	3.32654	0.095088	8525000	3330000	5195000	35000	55000	56.2651	45.8488	58.7803	NA	NA	NA	NA	NA	NA
Common Pipe Snake	Cylindrophis ruffus	Reptilia	Serpentes	92.6	0.0657	9595000	5779000	3816000	0.0475195	5524000	3872000	1652000	70.0941	81000	35000	72.3281	67.0012	43.2914	0.00033251	131000	94000	37000	71.7557	283000	111000	0.506104	1.62658	0.969602	0.0285274	3940000	1813000	2127000	64000	75000	43.4207	31.3722	55.739	NA	NA	NA	NA	NA	NA
Saw-Scaled Viper	Echis carinatus	Reptilia	Serpentes	169.6	0.098	11633000	4951000	6682000	0.044521	4857000	2559000	2298000	52.6868	57000	52000	45.4296	51.6865	34.3909	0.00156015	565000	354000	211000	62.6549	227000	135000	1.59199	7.15007	3.15774	0.0585107	6211000	2038000	4173000	35000	71000	59.7048	41.1634	62.4514	NA	NA	NA	NA	NA	NA
Western Rainbow Boa	Epicrates cenchria	Reptilia	Serpentes	387	0.2798	30019000	11083000	18936000	0.197524	15559000	6739000	8820000	43.3126	34000	45000	70.5947	60.8048	46.5779	0.00558483	1098000	494000	604000	44.9909	88000	108000	1.99601	4.45728	3.18969	0.111654	13362000	3850000	9512000	34000	85000	39.9051	34.7379	50.2324	NA	NA	NA	NA	NA	NA
Yellow Anaconda	Eunectes notaeus	Reptilia	Serpentes	6151	0.683	67002000	23035000	43967000	0.491701	39096000	16792000	22304000	42.9507	34000	45000	71.9913	72.8978	50.729	0.0104537	2689000	1549000	1140000	57.6051	148000	109000	1.53056	6.72455	2.59285	0.284831	25217000	4694000	20523000	16000	72000	41.703	20.3777	46.6782	NA	NA	NA	NA	NA	NA
Rock Viper	Montivipera xanthina	Reptilia	Serpentes	737	0.203	21721000	6677000	15044000	0.102065	8879000	3439000	5440000	38.7318	34000	53000	50.2783	51.5052	36.1606	0.00333524	637000	315000	322000	49.4505	94000	97000	1.64298	4.71769	2.14039	0.113903	12205000	2923000	9282000	26000	81000	56.1098	43.7771	61.699	NA	NA	NA	NA	NA	NA
Indochinese Spitting Cobra	Naja siamensis	Reptilia	Serpentes	1082.5	0.3794	35046000	11306000	23740000	0.228571	17364000	7063000	10301000	40.6761	31000	45000	60.2454	62.4713	43.3909	0.00400047	995000	559000	436000	56.2092	140000	109000	1.05442	4.94428	1.83446	0.189844	16687000	3684000	13003000	19000	68000	50.0381	32.5845	54.7725	NA	NA	NA	NA	NA	NA
Brown Water Snake	Nerodia taxispilota	Reptilia	Serpentes	223	0.135	19002000	5995000	13007000	0.0652305	7116000	2984000	4132000	41.9337	46000	63000	48.3189	49.7748	31.7675	0.00188298	1012000	328000	684000	32.4111	174000	363000	1.3948	5.47123	5.25871	0.0780645	10874000	2683000	8191000	34000	105000	57.8256	44.754	62.9738	NA	NA	NA	NA	NA	NA
Corn Snake	Pantherophis guttatus	Reptilia	Serpentes	584	0.2551	24934000	10629000	14305000	0.150372	11681000	5437000	6244000	46.5457	36000	42000	58.9464	51.1525	43.6491	0.0026591	1011000	635000	376000	62.8091	239000	141000	1.04238	5.97422	2.62845	0.12686	12242000	4557000	7685000	36000	61000	49.7294	42.8733	53.7225	NA	NA	NA	NA	NA	NA
Elegant Sand Racer	Psammophis elegans	Reptilia	Serpentes	119	0.1381	21007000	9170000	11837000	0.0478768	7412000	3764000	3648000	50.7825	79000	76000	34.6682	41.0469	30.8186	0.00241541	1110000	833000	277000	75.045	345000	115000	1.74903	9.08397	2.34012	0.0944789	12485000	4573000	7912000	48000	84000	68.4134	49.8691	66.8413	NA	NA	NA	NA	NA	NA
San Francisco Garter Snake	Thamnophis sirtalis	Reptilia	Serpentes	50.02	0.0695	12001000	5663000	6338000	0.0307079	4502000	2529000	1973000	56.175	82000	64000	44.1841	44.6583	31.1297	0.000802513	510000	374000	136000	73.3333	466000	169000	1.15469	6.60427	2.14579	0.0430407	6989000	2760000	4229000	64000	98000	61.929	48.7374	66.7166	NA	NA	NA	NA	NA	NA
Sunbeam Snake	Xenopeltis unicolor	Reptilia	Serpentes	178	0.1701	20078000	9293000	10785000	0.112487	11177000	5802000	5375000	51.9102	52000	48000	66.1298	62.4341	49.8377	0.00137978	441000	314000	127000	71.2018	228000	92000	0.811158	3.37889	1.17756	0.074786	8460000	3177000	5283000	42000	71000	43.9659	34.187	48.9847	NA	NA	NA	NA	NA	NA
Pig-Nosed Turtle	Carettochelys insculpta	Reptilia	Testudines	2940	2.703	159578000	53027000	106551000	2.29197	80440000	24047000	56393000	29.8943	10000	25000	84.7935	45.3486	52.9258	0.176777	37425000	22455000	14970000	60	127000	85000	6.54002	42.3464	14.0496	0.585637	41713000	6525000	35188000	11000	60000	21.6662	12.3051	33.0246	NA	NA	NA	NA	NA	NA
African Spurred Tortoise	Centrochelys sulcata	Reptilia	Testudines	11318	0.865	55719000	14986000	40733000	0.543269	26333000	7473000	18860000	28.3788	14000	35000	62.8056	49.8665	46.3015	0.0545181	11040000	4681000	6359000	42.4004	86000	117000	6.30267	31.2358	15.6114	0.346054	18346000	2832000	15514000	8000	45000	40.0062	18.8976	38.0871	NA	NA	NA	NA	NA	NA
Amboina Box Turtle	Cuora amboinensis	Reptilia	Testudines	1346	0.702	63985000	21440000	42545000	0.518498	35642000	12316000	23326000	34.5547	24000	45000	73.8601	57.444	54.8267	0.0300604	8838000	5329000	3509000	60.2964	177000	117000	4.28211	24.8554	8.24774	0.23039	19505000	3795000	15710000	16000	68000	32.819	17.7006	36.9256	NA	NA	NA	NA	NA	NA
Red-Bellied Short-Necked Turtle	Emydura subglobosa	Reptilia	Testudines	725.7	0.4308	44648000	15787000	28861000	0.278687	17691000	6709000	10982000	37.9232	24000	39000	64.6906	42.497	38.0513	0.0287735	11468000	5895000	5573000	51.4039	205000	194000	6.67909	37.3409	19.3098	0.152531	15489000	3183000	12306000	21000	81000	35.4065	20.1622	42.6389	NA	NA	NA	NA	NA	NA
Northern Snake-Necked Turtle	Chelodina oblonga	Reptilia	Testudines	1747	0.9195	63862000	19040000	44822000	0.585974	24110000	6409000	17701000	26.5823	11000	30000	63.7274	33.6607	39.4918	0.047422	14850000	8375000	6475000	56.3973	177000	137000	5.15736	43.9863	14.446	0.347725	24902000	4256000	20646000	12000	59000	37.8167	22.3529	46.0622	NA	NA	NA	NA	NA	NA
Mata Mata	Chelus fimbriatus	Reptilia	Testudines	3855.7	0.8843	77970000	26105000	51865000	0.555977	33230000	13406000	19824000	40.3431	24000	36000	62.872	51.3541	38.2223	0.0387987	10780000	6252000	4528000	57.9963	161000	117000	4.38751	23.9494	8.73036	0.356118	33960000	6447000	27513000	18000	77000	40.2711	24.6964	53.0473	NA	NA	NA	NA	NA	NA
Common Snapping Turtle	Chelydra serpentina	Reptilia	Testudines	3313.8	0.9014	44610000	13681000	30929000	0.57616	20743000	7091000	13652000	34.185	12000	24000	63.9184	51.831	44.1398	0.0301545	6125000	3387000	2738000	55.298	112000	91000	3.3453	24.757	8.85253	0.391911	17742000	3203000	14539000	8000	37000	43.478	23.412	47.0077	NA	NA	NA	NA	NA	NA
Painted Turtle	Chrysemys picta	Reptilia	Testudines	367	0.3726	37080000	14302000	22778000	0.242323	18955000	7924000	11031000	41.8043	33000	46000	65.0358	55.4048	48.4283	0.0188201	5723000	3743000	1980000	65.4028	199000	105000	5.05101	26.1712	8.6926	0.137114	12402000	2635000	9767000	19000	71000	36.7994	18.424	42.8791	NA	NA	NA	NA	NA	NA
White-Lipped Mud Turtle	Kinosternon leucostomum	Reptilia	Testudines	230.2	0.298	33726000	12671000	21055000	0.225027	17028000	6445000	10583000	37.8494	29000	47000	75.5125	50.8642	50.2636	0.00947688	4635000	3036000	1599000	65.5016	320000	169000	3.18016	23.9602	7.5944	0.0981201	12063000	3190000	8873000	33000	90000	32.9262	25.1756	42.142	NA	NA	NA	NA	NA	NA
Alligator Snapping Turtle	Macrochelys temminckii	Reptilia	Testudines	9026	1.466	79754000	22230000	57524000	1.11493	38160000	11651000	26509000	30.532	10000	24000	76.0526	52.4112	46.0834	0.0357601	9435000	5614000	3821000	59.5019	157000	107000	2.4393	25.2542	6.64244	0.537871	32159000	4965000	27194000	9000	51000	36.6897	22.3347	47.2742	NA	NA	NA	NA	NA	NA
Chinese Softshell Turtle	Pelodiscus sinensis	Reptilia	Testudines	879.8	0.6215	68934000	20697000	48237000	0.393759	27950000	8569000	19381000	30.6583	22000	49000	63.3562	41.4021	40.1787	0.0498197	18375000	7901000	10474000	42.9986	159000	210000	8.01605	38.1746	21.7136	0.226516	22609000	4227000	18382000	19000	81000	36.4466	20.4232	38.1077	NA	NA	NA	NA	NA	NA
East African Black Mud Turtle	Pelusios subniger	Reptilia	Testudines	394.5	0.2967	30230000	11285000	18945000	0.179814	12129000	4992000	7137000	41.1576	28000	40000	60.6047	44.2357	37.6722	0.0136653	6580000	3376000	3204000	51.307	247000	234000	4.60575	29.9158	16.9121	0.11782	11521000	2917000	8604000	25000	73000	39.7102	25.8485	45.4157	NA	NA	NA	NA	NA	NA
Twist-Necked Turtle	Platemys platycephala	Reptilia	Testudines	262.6	0.3657	39107000	12171000	26936000	0.273038	24036000	7351000	16685000	30.5833	27000	61000	74.6617	60.3977	61.9431	0.0102161	4002000	2001000	2001000	50	196000	196000	2.79359	16.4407	7.42872	0.112925	11069000	2819000	8250000	25000	73000	30.8792	23.1616	30.6282	NA	NA	NA	NA	NA	NA
Painted Wood Turtle	Rhinoclemmys pulcherrima	Reptilia	Testudines	222.8	0.2665	30996000	12677000	18319000	0.190623	15774000	7406000	8368000	46.9507	39000	44000	71.5283	58.4208	45.6793	0.012725	5338000	3294000	2044000	61.7085	259000	161000	4.77486	25.9841	11.1578	0.0870995	9884000	1977000	7907000	23000	91000	32.6828	15.5952	43.1628	NA	NA	NA	NA	NA	NA
Razor-backed Musk Turtle	Sternotherus carinatus	Reptilia	Testudines	233	0.2813	25894000	8389000	17505000	0.222544	13437000	4597000	8840000	34.2115	21000	40000	79.1126	54.7979	50.4999	0.00982506	3263000	1729000	1534000	52.988	176000	156000	3.49273	20.6103	8.76321	0.090148	9194000	2063000	7131000	23000	79000	32.0469	24.5917	40.7369	NA	NA	NA	NA	NA	NA
Greek Tortoise	Testudo graeca	Reptilia	Testudines	1427.1	0.3552	24506000	8520000	15986000	0.266103	13388000	4649000	8739000	34.7251	17000	33000	74.9163	54.5657	54.6666	0.0128819	3440000	1816000	1624000	52.7907	141000	126000	3.62665	21.3146	10.1589	0.107415	7678000	2055000	5623000	19000	52000	30.2407	24.1197	35.1745	NA	NA	NA	NA	NA	NA
Russian Tortoise	Testudo horsfieldii	Reptilia	Testudines	641	0.3188	28019000	9008000	19011000	0.208838	13654000	4508000	9146000	33.016	22000	44000	65.5075	50.0444	48.109	0.0137855	3100000	1742000	1358000	56.1935	126000	99000	4.32419	19.3384	7.14323	0.11956	11265000	2758000	8507000	23000	71000	37.503	30.6172	44.7478	NA	NA	NA	NA	NA	NA
Marginated Tortoise	Testudo marginata	Reptilia	Testudines	1845	0.5717	29249000	9074000	20175000	0.428062	13327000	4611000	8716000	34.5989	11000	20000	74.8753	50.8155	43.202	0.0226579	4650000	2311000	2339000	49.6989	102000	103000	3.96325	25.4684	11.5936	0.179959	11272000	2152000	9120000	12000	51000	31.4778	23.7161	45.2045	NA	NA	NA	NA	NA	NA
Red-Eared Slider	Trachemys scripta	Reptilia	Testudines	1053	0.5916	44912000	15388000	29524000	0.400219	19285000	7540000	11745000	39.0977	19000	29000	67.6503	48.9992	39.7812	0.0366992	7950000	4253000	3697000	53.4969	116000	101000	6.20338	27.6384	12.522	0.204084	17677000	3595000	14082000	18000	69000	34.497	23.3624	47.6968	NA	NA	NA	NA	NA	NA
*Data on brain neurons and pallium neurons previously published in Massen et al., 2021
†Data from Ngwenya et al., 2016. Only data for the 3 largest individuals, kindly provided by the first author, were used. These are included here, as they are not reported in the original paper.
References
J. J. Massen, M. Hartlieb, J. S. Martin, E. B. Leitgeb, J. Hockl, M. Kocourek, S. Olkowicz, Y. Zhang, C. Osadnik, J. W. Verkleij, T. Bugnyar, P. Němec, A. C. Gallup, Brain size and neuron numbers drive differences in yawn duration across mammals and birds. Commun. Biol. 4, 503 (2021)
A. Ngwenya, N. Patzke, P. R. Manger, S. Herculano-Houzel, Continued Growth of the Central Nervous System without Mandatory Addition of Neurons in the Nile Crocodile (Crocodylus niloticus). Brain. Behav. Evol. 87, 19–38 (2016)
