# Supplementary material for: The evolution of brain neuron numbers in amniotes
Source: Proc Natl Acad Sci U S A. 2022 Mar 7;119(11):e2121624119. doi: 10.1073/pnas.2121624119 (PMC8931369; doi:10.1073/pnas.2121624119)
Supplement: Supplementary File [file pnas.2121624119.sd02.xlsx]

## Sheet: List1
Common species name	Scientific name	Group	Family	Individuals	Sex	Body mass [g]	Brain mass [mg]	Source
Greek Slow Worm	Anguis graeca	Anguimorpha	Anguidae	1	M	10.5	36.9	This study
European Glass Lizard	Pseudopus apodus	Anguimorpha	Anguidae	2	M+F	313	292.55	This study
Mexican Beaded Lizard	Heloderma exasperatum	Anguimorpha	Helodermatidae	1	M	1113.5	931	This study
Spiny Tail Dwarf Monitor	Varanus acanthurus	Anguimorpha	Varanidae	1	M	308.7	345	This study
Gould´s Monitor	Varanus gouldii	Anguimorpha	Varanidae	1	M	6605	2185.4	This study
Blue Tree Monitor	Varanus macraei	Anguimorpha	Varanidae	1	M	400	790	This study
Asian Water Monitor	Varanus salvator	Anguimorpha	Varanidae	1	M	3883	2267	This study
Spectacled Caiman	Caiman crocodilus	Crocodylia	Alligatoridae	1	NA	23000	5851	Jirak and Janacek, 2017
Nile Crocodile	Crocodylus niloticus	Crocodylia	Crocodylidae	1	NA	90000	9100	Ngwenya et al. 2016
Crested Gecko	Correlophus ciliatus	Gekkota	Diplodactylidae	2	M	25.875	119.4	This study
Cat Gecko	Aeluroscalabotes felinus	Gekkota	Eublepharidae	2	M	6.523	72.75	This study
Texas Banded Gecko	Coleonyx brevis	Gekkota	Eublepharidae	2	M	2.288	28.65	This study
Yucatan Banded Gecko	Coleonyx elegans	Gekkota	Eublepharidae	2	M	17.632	114.5	This study
Central American Banded Gecko	Coleonyx mitratus	Gekkota	Eublepharidae	6	M	15.03	76.17	This study
Western Banded Gecko	Coleonyx variegatus	Gekkota	Eublepharidae	4	M	4.63	41.05	This study
Common Leopard Gecko	Eublepharis macularius	Gekkota	Eublepharidae	4	M+F	47.655	165.55	This study
Lichtenfelder's Gecko	Goniurosaurs lichtenfelderi	Gekkota	Eublepharidae	2	M	24.9025	102.15	This study
Chinese Leopard Gecko	Goniurosaurs luii	Gekkota	Eublepharidae	1	M	31.893	155	This study
Fat-tail Gecko	Hemitheconyx caudicinctus	Gekkota	Eublepharidae	4	M	55.3125	144.65	This study
Giant Bent-Toed Gecko	Cyrtodactylus irianjayaensis	Gekkota	Gekkonidae	1	F	56.02	190.3	This study
Eastern Giant Stump-toed Gecko	Gehyra vorax	Gekkota	Gekkonidae	1	F	30.17	196.9	This study
Tokay Gecko	Gekko gecko	Gekkota	Gekkonidae	2	M+F	70.65	236.55	This study
Lined Gecko	Gekko vittatus	Gekkota	Gekkonidae	1	M	14.3	100.3	This study
Common House Gecko	Hemidactylus frenatus	Gekkota	Gekkonidae	1	F	4.8	39.6	This study
Bibron's Thick-toed Gecko	Chondrodactylus bibronii	Gekkota	Gekkonidae	1	M	31.07	122.5	This study
Ocelot Gecko	Paroedura picta	Gekkota	Gekkonidae	20	M	15.9	88.28	Kverková et al., 2020
Madagascar Giant Day Gecko	Phelsuma grandis	Gekkota	Gekkonidae	1	M	26.81	153.8	This study
Standing´s Day Gecko	Phelsuma standingi	Gekkota	Gekkonidae	1	M	55	178.8	This study
Kuhl's Flying Gecko	Ptychozoon kuhli	Gekkota	Gekkonidae	1	F	13.64	106	This study
Algerian Sand Gecko	Tropiocolotes steudneri	Gekkota	Gekkonidae	5	M+F	0.757	10.84	This study
Tenerife Gecko	Tarentola delalandii	Gekkota	Phyllodactylidae	1	M	6.08	54.3	This study
Papua Snake Lizard	Lialis jicari	Gekkota	Pygopodidae	1	M	14.96	60	This study
Black-Necked Agama	Acanthocercus atricollis	Iguania	Agamidae	1	M	73.57	205.2	This study
Mountain Horned Dragon	Acanthosaura capra	Iguania	Agamidae	1	M	53.58	225.8	This study
Ground Agama	Agama aculeata	Iguania	Agamidae	1	M	24.58	155.8	This study
Common Agama	Agama agama	Iguania	Agamidae	1	M	76.48	192.2	This study
Sumatran Flying Dragon	Draco sumatranus	Iguania	Agamidae	1	M	2.6	43.2	This study
Weber's Sailfin Lizard	Hydrosaurus weberi	Iguania	Agamidae	1	M	898.5	960.6	This study
Frill-Necked Lizard	Chlamydosaurus kingii	Iguania	Agamidae	1	M	547.9	474.5	This study
Ngo Van Tri’s Lady Butterfly Lizard	Leiolepis ngovantrii	Iguania	Agamidae	1	F	29.18	185.3	This study
Chinese Water Dragon	Physignathus cocincinus	Iguania	Agamidae	2	M+F	275.4	519	This study
Ornate Mastigure	Uromastyx ornata	Iguania	Agamidae	1	F	271.9	223	This study
Plumed Basilisk	Basiliscus plumifrons	Iguania	Corytophanidae	1	M	200.7	378	This study
Smooth Helmeted Lizard	Corytophanes cristatus	Iguania	Corytophanidae	1	F	30.48	174.2	This study
Tiburon Stout Anole	Anolis cybotes	Iguania	Dactyloidae	1	M	5	69.2	This study
Cuban Giant Anole	Anolis equestris	Iguania	Dactyloidae	1	M	76.5	259.9	This study
Martinique Anole	Anolis roquet	Iguania	Dactyloidae	2	M	5.105	51.75	This study
Brown Anole	Anolis sagrei	Iguania	Dactyloidae	1	M	3.44	30	This study
Natal Midlands Dwarf Chameleon	Bradypodion thamnobates	Iguania	Chamaeleonidae	1	M	10.39	57	This study
Malagasy Giant Chameleon	Furcifer oustaleti	Iguania	Chamaeleonidae	1	M	270.1	264.6	This study
Veiled Chameleon	Chamaeleo calyptratus	Iguania	Chamaeleonidae	2	M	205.325	238.45	This study
Bearded Pygmy Chameleon	Rieppeleon brevicaudatus	Iguania	Chamaeleonidae	1	F	1.824	21	This study
Meller´s Chameleon	Trioceros melleri	Iguania	Chamaeleonidae	1	M	367.2	332.6	This study
Cuban Rock Iguana	Cyclura nubila	Iguania	Iguanidae	1	M	2788	1754.32	This study
Green Iguana	Iguana iguana	Iguania	Iguanidae	1	M	4567	1253	This study
Hispaniolan Masked Curlytail	Leiocephalus personatus	Iguania	Leiocephalidae	2	M+F	11.31	92.2	This study
Hispaniolan Curlytail Lizard	Leiocephalus schreibersii	Iguania	Leiocephalidae	1	F	22.47	107.1	This study
Collared Iguanid Lizard	Oplurus cuvieri	Iguania	Opluridae	1	M	81.1	265.2	This study
Madagascar Spotted Spiny-Tailed Iguana	Oplurus quadrimaculatus	Iguania	Opluridae	1	F	77.23	210.9	This study
Green Spiny Lizard	Sceloporus malachiticus	Iguania	Phrynosomatidae	1	F	17.9	106	This study
Blue-Throated Keeled Lizard	Algyroides nigropunctatus	Lacertoidea	Lacertidae	1	M	6.78	59.7	This study
Azerbaijan Lizard	Darevskia raddei nairensis	Lacertoidea	Lacertidae	3	M	4.41	50.43	This study
Tenerife Lizard	Gallotia galloti	Lacertoidea	Lacertidae	1	M	42.88	148.3	This study
Gran Canaria Giant Lizard	Gallotia stehlini	Lacertoidea	Lacertidae	1	M	369.8	403.5	This study
Sand Lizard	Lacerta agilis	Lacertoidea	Lacertidae	2	M	15.95	87.1	This study
Caspian Green Lizard	Lacerta strigata	Lacertoidea	Lacertidae	1	M	17.1	105.8	This study
European Green Lizard	Lacerta viridis	Lacertoidea	Lacertidae	1	F	48	153	This study
Southern Long-Tailed Lizard	Latastia longicaudata	Lacertoidea	Lacertidae	1	M	17.99	118.9	This study
Dalmatian Wall Lizard	Podarcis melisellensis	Lacertoidea	Lacertidae	1	F	6.23	58.7	This study
Common Wall Lizard	Podarcis muralis	Lacertoidea	Lacertidae	1	M	3.8	44.1	This study
Asian Grass Lizard	Takydromus sexlineatus	Lacertoidea	Lacertidae	2	M	4.075	38.15	This study
Ocellated Llizard	Timon lepidus	Lacertoidea	Lacertidae	1	M	211	249.8	This study
Morrocan Eyed Lizard	Timon tangitanus	Lacertoidea	Lacertidae	1	M	49.41	206	This study
Giant Ameiva	Ameiva ameiva	Lacertoidea	Teiidae	2	M	25.34	190.05	This study
Blackbelly Racerunner	Aspidoscelis deppii	Lacertoidea	Teiidae	2	M	15.67	102.8	This study
Western Whiptail	Aspidoscelis tigris	Lacertoidea	Teiidae	1	M	17.1	136.9	This study
Argentine Black And White Tegu	Salvator merianae	Lacertoidea	Teiidae	1	M	914	1111	This study
Gold Tegu	Tupinambis teguixin	Lacertoidea	Teiidae	1	M	267.6	735.1	This study
East African Spiny-Tailed Lizard	Cordylus tropidosternum	Scincoidea	Cordylidae	1	F	16.45	103	This study
Yellow-Throated Plated Lizard	Gerrhosaurus flavigularis	Scincoidea	Gerrhosauridae	1	M	52.277	229.2	This study
Rough-scaled Plated Lizard	Broadleysaurus major	Scincoidea	Gerrhosauridae	1	F	262.6	536.6	This study
Black-lined Plated Lizard	Gerrhosaurus nigrolineatus	Scincoidea	Gerrhosauridae	1	M	260.9	501	This study
Karsten's Girdled Lizard	Zonosaurus karsteni	Scincoidea	Gerrhosauridae	1	M	58.78	213.9	This study
Western Girdled Lizard	Zonosaurus laticaudatus	Scincoidea	Gerrhosauridae	1	F	91.171	322.6	This study
Percival's Lance Skink	Acontias percivali	Scincoidea	Scincidae	1	M	18.36	45.5	This study
Major Skink	Bellatorias frerei	Scincoidea	Scincidae	1	F	267.7	432.3	This study
Olive Tree Skink	Dasia olivacea	Scincoidea	Scincidae	1	M	30.28	127.3	This study
Copper-Tailed Skink	Emoia cyanura	Scincoidea	Scincidae	2	M	2.005	28.3	This study
Common Sun Skink	Eutropis multifasciata	Scincoidea	Scincidae	1	M	24.96	162.7	This study
Spanish Cylindrical Skink	Chalcides bedriagai	Scincoidea	Scincidae	1	F	6.2	26.1	This study
Ocellated Skink	Chalcides ocellatus	Scincoidea	Scincidae	1	F	16.5	56	This study
Peters' Eyelid Skink	Mochlus sundevalli	Scincoidea	Scincidae	1	F	6.43	31.9	This study
Common Sandfish	Scincus scincus	Scincoidea	Scincidae	1	M	16.12	90	This study
Giant Bluetongue Skink	Tiliqua gigas	Scincoidea	Scincidae	2	M+F	380.3	424.95	This study
Blue-Tongued Skink	Tiliqua scincoides	Scincoidea	Scincidae	2	F	508.9	424.4	This study
Teita Mabuya	Trachylepis perrotetii	Scincoidea	Scincidae	1	F	57.58	173.3	This study
African Five-lined Skink	Trachylepis quinquetaeniata	Scincoidea	Scincidae	1	F	12.38	105	This study
Red-Eyed Crocodile Skink	Tribolonotus gracilis	Scincoidea	Scincidae	1	M	31.76	117	This study
Spiny Skink	Tribolonotus novaeguineae	Scincoidea	Scincidae	1	M	25.94	111	This study
Common Boa	Boa constrictor	Serpentes	Boidae	1	M	11900	635.1	This study
Central American Boa Constrictor	Boa imperator	Serpentes	Boidae	1	M	1851.3	371.7	This study
Amazon Tree Boa	Corallus hortulanus	Serpentes	Boidae	1	M	493	303.8	This study
Western Rainbow Boa	Epicrates cenchria maurus	Serpentes	Boidae	1	F	387	279.8	This study
Sand Boa	Eryx colubrinus	Serpentes	Boidae	1	M	116	80.5	This study
Yellow Anaconda	Eunectes notaeus	Serpentes	Boidae	2	M+F	8779	817.5	This study
Hispaniolan Boa	Chilabothrus striatus	Serpentes	Boidae	1	M	831	358.7	This study
Oriental Whipsnake	Ahaetulla prasina	Serpentes	Colubridae	1	F	86.8	165	This study
Smooth Snake	Coronella austriaca	Serpentes	Colubridae	1	F	44.47	68.3	This study
Four-lined Snake	Elaphe quatorlineata	Serpentes	Colubridae	1	M	565	275.1	This study
Eastern Milksnake	Lampropeltis triangulum	Serpentes	Colubridae	1	M	77.6	124.4	This study
Common Grass Snake	Natrix natrix	Serpentes	Colubridae	1	M	68	98.7	This study
Brown Water Snake	Nerodia taxispilota	Serpentes	Colubridae	1	F	223	135	This study
Beauty Snake	Orthriophis taeniurus	Serpentes	Colubridae	1	M	809.9	335.7	This study
Corn Snake	Pantherophis guttatus	Serpentes	Colubridae	1	M	584	255.1	This study
Spotted Desert Racer	Platyceps karelini	Serpentes	Colubridae	1	F	76.89	97.5	This study
San Francisco Garter Snake	Thamnophis sirtalis	Serpentes	Colubridae	1	F	50.02	69.5	This study
Common Pipe Snake	Cylindrophis rufus	Serpentes	Cylindrophiidae	1	M	92.6	65.7	This study
Cape Coral Snake	Aspidelaps lubricus	Serpentes	Elapidae	1	F	136	106.4	This study
Monocled Cobra	Naja kaouthia	Serpentes	Elapidae	1	M	932	363.8	This study
Indochinese Spitting Cobra	Naja siamensis	Serpentes	Elapidae	1	M	1082.5	379.4	This study
Puff-faced Water Snake	Homalopsis buccata	Serpentes	Homalopsidae	1	M	84.5	115.9	This study
Elegant Sand Racer	Psammophis elegans	Serpentes	Psammophiidae	1	M	119	138.1	This study
Ball Python	Python regius	Serpentes	Pythonidae	1	F	2727	511.9	This study
Puff Adder	Bitis arietans	Serpentes	Viperidae	1	M	615	212	This study
Saharan Horned Viper	Cerastes cerastes	Serpentes	Viperidae	1	M	82	85.9	This study
South American Rattlesnake	Crotalus vegrandis	Serpentes	Viperidae	1	M	383	169	This study
Saw-Scaled Viper	Echis carinatus	Serpentes	Viperidae	1	F	169.6	98	This study
Rock Viper	Montivipera xanthina	Serpentes	Viperidae	1	F	737	203	This study
Sunbeam Snake	Xenopeltis unicolor	Serpentes	Xenopeltidae	1	F	178	170.1	This study
Pig-Nosed Turtle	Carettochelys insculpta	Testudines	Carettochelyidae	1	M	2940	2703	This study
Leatherback Sea Turtle	Dermochelys coriacea	Testudines	Dermochelyidae	1	NA	350000	31	Hudson and Lutz, 1986
Painted Turtle	Chrysemys picta	Testudines	Emydidae	1	F	367	372.6	This study
Red-Eared Slider	Trachemys scripta elegans	Testudines	Emydidae	1	F	1053	591.6	This study
Amboina Box Turtle	Cuora amboinensis	Testudines	Geoemydidae	1	M	1346	702.4	This study
Painted Wood Turtle	Rhinoclemmys pulcherrima	Testudines	Geoemydidae	1	M	222.8	266.5	This study
Red-Bellied Short-Necked Turtle	Emydura subglobosa	Testudines	Chelidae	1	F	725.7	430.8	This study
Northern Snake-Necked Turtle	Chelodina oblonga	Testudines	Chelidae	1	M	1747.1	919.5	This study
Mata Mata	Chelus fimbriatus	Testudines	Chelidae	1	M	3855.7	884.3	This study
Twist-Necked Turtle	Platemys platycephala	Testudines	Chelidae	1	M	262.6	365.7	This study
Common Snapping Turtle	Chelydra serpentina	Testudines	Chelydridae	1	M	3313.8	901.4	This study
Alligator Snapping Turtle	Macrochelys temminckii	Testudines	Chelydridae	1	F	9026	1466	This study
White-Lipped Mud Turtle	Kinosternon leucostomum	Testudines	Kinosternidae	2	M+F	340.5	354.25	This study
Razor-backed Musk Turtle	Sternotherus carinatus	Testudines	Kinosternidae	1	F	233	281.3	This study
East African Black Mud Turtle	Pelusios subniger	Testudines	Pelomedusidae	1	F	394.5	296.7	This study
African Spurred Tortoise	Centrochelys sulcata	Testudines	Testudinidae	1	M	11318	865	This study
Greek Tortoise	Testudo graeca	Testudines	Testudinidae	1	F	1427	355.2	This study
Russian Tortoise	Testudo horsfieldii	Testudines	Testudinidae	1	F	641	318.8	This study
Marginated Tortoise	Testudo marginata	Testudines	Testudinidae	1	M	1845	571.7	This study
Chinese Softshell Turtle	Pelodiscus sinensis	Testudines	Trionychidae	1	F	879.8	621.5	This study
References:
D. M. Hudson, P. L. Lutz, Salt Gland Function in the Leatherback Sea Turtle, Dermochelys coriacea. Copeia. 1986, 247 (1986).
D. Jirak, J. Janacek, Volume of the crocodilian brain and endocast during ontogeny. Plos One. 12, e0178491 (2017)
K. Kverková, A. Polonyiová, L. Kubička, P. Němec, Individual and age-related variation of cellular brain composition in a squamate reptile. Biol. Lett. 16, 20200280 (2020)
A. Ngwenya, N. Patzke, M. A. Spocter, J.-L. L. Kruger, L.-A. A. Dell, R. Chawana, P. Mazengenya, B. K. Billings, O. Olaleye, S. Herculano-Houzel, P. R. Manger, The continuously growing central nervous system of the Nile crocodile. Anat. Rec. 296, 1489–500 (2013).
